# Supplementary material for: The Smart Life Stay (SLS) program: effects of a lifestyle intervention program in combination with health tourism and health guidance for type 2 diabetes
Source: Nutr Diabetes. 2020 Aug 29;10:33. doi: 10.1038/s41387-020-00136-x (PMC7456422; doi:10.1038/s41387-020-00136-x)
Supplement: Supplementary file 1 — Supplemental Table 1 [file 41387_2020_136_MOESM1_ESM.xlsx]

## Sheet: Sup Table1
Slide No.	Theme/topic
1	Title <Accurate knowledge and lifestyle tips to prevent diabetes>
2	The outline of lifestyle related diseases
3	Risk factors related to arteriosclerosis
4	Diagnostic criteria and therapeutic goals for diabetes
5	Diabetic complications (neuropathy, retinopathy, nephropathy, arteriosclerosis)
6	Sequential progress of diabetic complications from the onset to 20 years
7	Scientific evidence about the effect of lifestyle intervention for diabetes
8	A profile of blood glucose comparing healthy controls and patients with diabetes
9	A profile of blood glucose influenced by the number and interval times of meals
10	The effect of exercise to improve blood glucose
11	How to use a self-glucometer
12	How to deal with hypoglycemia
13	The average BMI, waist circumference, and blood pressure by age and sex based on mandatory healthcheckups
14	Scientific evidence for determining obesity as a BMI > 25
15	Two types of obesity, visceral fat type and subcutaneous fat type
16	Health problem about accumulated visceral fat
17	Weight loss amount and improvement rate in metabolic syndrome components
18	Diagnostic criteria and therapeutic goals for hypertension
19	The structure of renal system
20	The function of renal system
21	Data related to renal function (creatinine, estimated glomerular filtration rate, urine protein)
22	Risk factors related to renal dysfunction
23	The average FPG, TG, HDLC, LDL by age and sex based on mandatory health checkups
24	Liver function and lipid metabolism
