# Supplementary material for: The Smart Life Stay (SLS) program: effects of a lifestyle intervention program in combination with health tourism and health guidance for type 2 diabetes
Source: Nutr Diabetes. 2020 Aug 29;10:33. doi: 10.1038/s41387-020-00136-x (PMC7456422; doi:10.1038/s41387-020-00136-x)
Supplement: Supplementary file 2 — Supplemental Table 2 [file 41387_2020_136_MOESM2_ESM.xlsx]

## Sheet: Sheet1
Slide No.	Theme/topic
1	Title <Let’s think about adequate diet for yourself!>
2	The importance of balanced diet (main dish, side dish and staple food)
3	Looking back on weight change during past few years
4	Introduction of Japanese food guide
5	Topic about carbohydrate restricted diet
6	Recommended amount of vegetables in a day by the Japanese government
7	Rough amount of vegetables measured by palmar size
8	The effect of vegetables to suppress the increase of blood glucose
9	The effect of more mastication to enhance the effect of dietary fiber
10	Health problem of speed-eating
11	Differences between vegetables and vegetable juice
12	Rough amount of main dish measured by palmar size
13	Various types of main dish( meat, fish, soybean product, eggs)
14	Lipid-rich dietary pattern
15	How to reduce lipid-rich diet; reduce fried food
16	How to reduce lipid-rich diet; reduce lipid-rich dressing materials
17	Intake calorie list of between-meal snacks
18	Tips to select low calorie between-meal snacks
19	Intake calorie list of soft drinks
20	Tips to select low calorie soft drinks
21	Recommended amount of alcoholic beverages in a day by the Japanese government
22	Intake calorie list of alcoholic beverages
23	Tips to reduce calorie intake of alcoholic beverages
24	Recommended amount of fruits in a day
25	Recommended amount of dairy products in a day
26	Differences in profiles of blood glucose from different types of diet
27	How to eat in case of late dinner
28	Health problem about skipping breakfast
29	How to set your dietary goal
