# Supplementary material for: The Smart Life Stay (SLS) program: effects of a lifestyle intervention program in combination with health tourism and health guidance for type 2 diabetes
Source: Nutr Diabetes. 2020 Aug 29;10:33. doi: 10.1038/s41387-020-00136-x (PMC7456422; doi:10.1038/s41387-020-00136-x)
Supplement: Supplementary file 3 — Supplemental Table 3 [file 41387_2020_136_MOESM3_ESM.xlsx]

## Sheet: Sheet1
Slide No.	Theme/topic
1	Title <Exercise for healthier life>
2	Results of physical activity measured by pedometer
3	Explanation for rate of perceived exertion (RPE)
4	Self-check list before exercise
5	How to walk effectively
6	How to perform stretching exercise effectively
7	Tips to exercise safely
8	Tips to increase physical activities in daily life
