# Supplementary material for: The Smart Life Stay (SLS) program: effects of a lifestyle intervention program in combination with health tourism and health guidance for type 2 diabetes
Source: Nutr Diabetes. 2020 Aug 29;10:33. doi: 10.1038/s41387-020-00136-x (PMC7456422; doi:10.1038/s41387-020-00136-x)
Supplement: Supplementary file 4 — Supplemental Table 4 [file 41387_2020_136_MOESM4_ESM.xlsx]

## Sheet: Sheet2
Table 4. Lifestyle questionnaires described in the Specific Health Checkups
Current habitual smoking	Are you currently a habitual smoker*?
Regular exercise	Have you performed exercise with slight sweating for 30 minutes or more, at least twice a week, for more than one year?
Physical activity	Do you walk or engage in some physical exercise equivalent to walking, for one hour or more a day?
Late dinner	Do you eat dinner within two hours before sleep at least three times a week?
Snacks	Do you eat any snacks after dinner (a bed time snack, other than three regular meals) three times or more a week?
Skipping breakfast	Do you miss breakfast three times or more a week?
Daily drinking	Do you drink alcoholic beverages every day?
Action or maintenance phase	Have you already attempted to improve your lifestyle for less than six months (action phase) or more than six months (maintenance phase) based on the transtheoretical model?
